# Supplementary material for: Assessing Transcriptomic Responses to Oxidative Stress: Contrasting Wild-Type Arabidopsis Seedlings with dss1(I) and dss1(V) Gene Knockout Mutants
Source: Int J Mol Sci. 2024 Jun 7;25(12):6291. doi: 10.3390/ijms25126291 (PMC11203560; doi:10.3390/ijms25126291)
Supplement: Supplementary file 1 [file ijms-25-06291-s001.zip]

Archive with 1 entries (1 files):
- ijms-3025796-supplementary.pdf
